# Supplementary material for: Transcranial direct current stimulation (tDCS) over the dorso-lateral-prefrontal cortex in combination with exercises for the treatment of individuals with chronic low back pain (STOP-Low Back Pain Trial): study protocol for a randomised controlled trial
Source: BMJ Open. 2026 Mar 18;16(3):e111649. doi: 10.1136/bmjopen-2025-111649 (PMC13007130; doi:10.1136/bmjopen-2025-111649)
Supplement: online supplemental file 3 [file bmjopen-16-3-s003.xlsx]

## Sheet: Feuil1
	Supplemental Material 3: Overview of the exercise programme
	The table details the exercise protocol, consisting of an initial 20-minute cycling , followed by three rounds of combined strengthening circuit (approximately 20 minutes), and concluding with 10 minutes of mobility exercises.
	Cycling		Equipment	Duration (min)	Intensity / Load (W)	Progression	Target intensity (perceived exertion)
	Cardio exercise combined with tDCS or sham tDCS	#VALUE!	Cycle ergometer and tDCS	5 (Warm-up)	between 0 and 100	None	<5/10 modified BORG CR-10 scale
				10	between 100 and 300	Progressive increase in intensity until progression criteria are reached	between 6-8/10 modified BORG CR-10 scale
				5	between 0 and 100	None	<5/10 modified BORG CR-10 scale
	Strengthening exercises circuit (3 rounds)		Equipment	Duration (sec)	Intensity / Load	Progression strategy	Progression criteria (clinical tolerance)
	SQUAT	#VALUE!	None	40	Body weight	Squat jump	No irritable pain and patient confident
	Prone Superman	#VALUE!	None	40	Body weight	Same, holding extension phase for 5 sec	No irritable pain and patient confident
	Hip bridge	#VALUE!	None	40	Body weight	Single-leg support, alternating lower limbs	No irritable pain and patient confident
	Swissball crunch	#VALUE!	Swissball and medecin ball	40	Body weight then medecin ball	With medecin ball, then throw and catch medicin ball	No irritable pain and patient confident
	Swissball crunch with rotation	#VALUE!	Swiss ball and medecin ball	40	Body weight then medecin ball	With medecin ball	No irritable pain and patient confident
	Knee push-ups	#VALUE!	None	40	Body weight	Progress to feet puh-ups and full range of motion	No irritable pain and patient confident
	Mobility exercises		Equipment	Duration (min)	Intensity / Load	Progression strategy	Progression criteria (comfort / tolerance)
	Lumbar lateral flexion in quadruped (by lower limbs)	#VALUE!	Mat	2	Slow and relaxed	Increase range of motion	Stay within comfortable ranges
	Spinal rotation in quadruped (by upper limbs)	#VALUE!	Mat	2	Slow and relaxed	Increase range of motion	Stay within comfortable ranges
	Quadruped cat–cow	#VALUE!	Mat	2	Slow and relaxed	Increase range of motion	Stay within comfortable ranges
	Prayer stretch / Upward-facing dog	#VALUE!	Mat	2	Slow and relaxed	Increase range of motion	Stay within comfortable ranges
	Supine spinal rotation (by lower limbs)	#VALUE!	Mat	2	Slow and relaxed	Start with knees flexed, feet on floor → hips at 90° with knees flexed → knees extended	Stay within comfortable ranges
	All exercises were supervised by a licensed physiotherapist and individually adapted based on participant tolerance.
	Abbreviations
	tDCS: transcranial direct current stimulation
	BORG CR-10: Borg Category-Ratio 10 Scale (modified Borg scale for perceived exertion)
	min: minutes
	sec: seconds
	W: watts
